# Supplementary material for: Biogeography of the Phalaenopsis amabilis species complex inferred from nuclear and plastid DNAs
Source: BMC Plant Biol. 2015 Aug 16;15:202. doi: 10.1186/s12870-015-0560-z (PMC4537552; doi:10.1186/s12870-015-0560-z)
Supplement: Additional file 3: Table S3. — The model test for Phalaenopsis amabilis species complex based on the plastid noncoding region using MEGA 6.0. [file 12870_2015_560_MOESM3_ESM.xls]

## Sheet: Info
Additional file 3: Table S3. Maximum Likelihood fits of 24 different nucleotide substitution models using sequences of the plastid noncoding spacer from Phalaenopsis amabilis species complex	Supplementary Table S3. Maximum Likelihood fits of 24 different nucleotide substitution models using sequences of the nrITS region from Phalaenopsis amabilis species complex	Supplementary Table S3. Maximum Likelihood fits of 24 different nucleotide substitution models using sequences of the nrITS region from Phalaenopsis amabilis species complex	Supplementary Table S3. Maximum Likelihood fits of 24 different nucleotide substitution models using sequences of the nrITS region from Phalaenopsis amabilis species complex	Supplementary Table S3. Maximum Likelihood fits of 24 different nucleotide substitution models using sequences of the nrITS region from Phalaenopsis amabilis species complex	Supplementary Table S3. Maximum Likelihood fits of 24 different nucleotide substitution models using sequences of the nrITS region from Phalaenopsis amabilis species complex	Supplementary Table S3. Maximum Likelihood fits of 24 different nucleotide substitution models using sequences of the nrITS region from Phalaenopsis amabilis species complex	Supplementary Table S3. Maximum Likelihood fits of 24 different nucleotide substitution models using sequences of the nrITS region from Phalaenopsis amabilis species complex	Supplementary Table S3. Maximum Likelihood fits of 24 different nucleotide substitution models using sequences of the nrITS region from Phalaenopsis amabilis species complex	Supplementary Table S3. Maximum Likelihood fits of 24 different nucleotide substitution models using sequences of the nrITS region from Phalaenopsis amabilis species complex	Supplementary Table S3. Maximum Likelihood fits of 24 different nucleotide substitution models using sequences of the nrITS region from Phalaenopsis amabilis species complex	Supplementary Table S3. Maximum Likelihood fits of 24 different nucleotide substitution models using sequences of the nrITS region from Phalaenopsis amabilis species complex	Supplementary Table S3. Maximum Likelihood fits of 24 different nucleotide substitution models using sequences of the nrITS region from Phalaenopsis amabilis species complex	Supplementary Table S3. Maximum Likelihood fits of 24 different nucleotide substitution models using sequences of the nrITS region from Phalaenopsis amabilis species complex	Supplementary Table S3. Maximum Likelihood fits of 24 different nucleotide substitution models using sequences of the nrITS region from Phalaenopsis amabilis species complex	Supplementary Table S3. Maximum Likelihood fits of 24 different nucleotide substitution models using sequences of the nrITS region from Phalaenopsis amabilis species complex	Supplementary Table S3. Maximum Likelihood fits of 24 different nucleotide substitution models using sequences of the nrITS region from Phalaenopsis amabilis species complex	Supplementary Table S3. Maximum Likelihood fits of 24 different nucleotide substitution models using sequences of the nrITS region from Phalaenopsis amabilis species complex	Supplementary Table S3. Maximum Likelihood fits of 24 different nucleotide substitution models using sequences of the nrITS region from Phalaenopsis amabilis species complex	Supplementary Table S3. Maximum Likelihood fits of 24 different nucleotide substitution models using sequences of the nrITS region from Phalaenopsis amabilis species complex	Supplementary Table S3. Maximum Likelihood fits of 24 different nucleotide substitution models using sequences of the nrITS region from Phalaenopsis amabilis species complex	Supplementary Table S3. Maximum Likelihood fits of 24 different nucleotide substitution models using sequences of the nrITS region from Phalaenopsis amabilis species complex	Supplementary Table S3. Maximum Likelihood fits of 24 different nucleotide substitution models using sequences of the nrITS region from Phalaenopsis amabilis species complex	Supplementary Table S3. Maximum Likelihood fits of 24 different nucleotide substitution models using sequences of the nrITS region from Phalaenopsis amabilis species complex	Supplementary Table S3. Maximum Likelihood fits of 24 different nucleotide substitution models using sequences of the nrITS region from Phalaenopsis amabilis species complex	Supplementary Table S3. Maximum Likelihood fits of 24 different nucleotide substitution models using sequences of the nrITS region from Phalaenopsis amabilis species complex	Supplementary Table S3. Maximum Likelihood fits of 24 different nucleotide substitution models using sequences of the nrITS region from Phalaenopsis amabilis species complex	Supplementary Table S3. Maximum Likelihood fits of 24 different nucleotide substitution models using sequences of the nrITS region from Phalaenopsis amabilis species complex	Supplementary Table S3. Maximum Likelihood fits of 24 different nucleotide substitution models using sequences of the nrITS region from Phalaenopsis amabilis species complex	Supplementary Table S3. Maximum Likelihood fits of 24 different nucleotide substitution models using sequences of the nrITS region from Phalaenopsis amabilis species complex	Supplementary Table S3. Maximum Likelihood fits of 24 different nucleotide substitution models using sequences of the nrITS region from Phalaenopsis amabilis species complex	Supplementary Table S3. Maximum Likelihood fits of 24 different nucleotide substitution models using sequences of the nrITS region from Phalaenopsis amabilis species complex	Supplementary Table S3. Maximum Likelihood fits of 24 different nucleotide substitution models using sequences of the nrITS region from Phalaenopsis amabilis species complex	Supplementary Table S3. Maximum Likelihood fits of 24 different nucleotide substitution models using sequences of the nrITS region from Phalaenopsis amabilis species complex	Supplementary Table S3. Maximum Likelihood fits of 24 different nucleotide substitution models using sequences of the nrITS region from Phalaenopsis amabilis species complex	Supplementary Table S3. Maximum Likelihood fits of 24 different nucleotide substitution models using sequences of the nrITS region from Phalaenopsis amabilis species complex	Supplementary Table S3. Maximum Likelihood fits of 24 different nucleotide substitution models using sequences of the nrITS region from Phalaenopsis amabilis species complex	Supplementary Table S3. Maximum Likelihood fits of 24 different nucleotide substitution models using sequences of the nrITS region from Phalaenopsis amabilis species complex	Supplementary Table S3. Maximum Likelihood fits of 24 different nucleotide substitution models using sequences of the nrITS region from Phalaenopsis amabilis species complex	Supplementary Table S3. Maximum Likelihood fits of 24 different nucleotide substitution models using sequences of the nrITS region from Phalaenopsis amabilis species complex	Supplementary Table S3. Maximum Likelihood fits of 24 different nucleotide substitution models using sequences of the nrITS region from Phalaenopsis amabilis species complex	Supplementary Table S3. Maximum Likelihood fits of 24 different nucleotide substitution models using sequences of the nrITS region from Phalaenopsis amabilis species complex	Supplementary Table S3. Maximum Likelihood fits of 24 different nucleotide substitution models using sequences of the nrITS region from Phalaenopsis amabilis species complex	Supplementary Table S3. Maximum Likelihood fits of 24 different nucleotide substitution models using sequences of the nrITS region from Phalaenopsis amabilis species complex	Supplementary Table S3. Maximum Likelihood fits of 24 different nucleotide substitution models using sequences of the nrITS region from Phalaenopsis amabilis species complex	Supplementary Table S3. Maximum Likelihood fits of 24 different nucleotide substitution models using sequences of the nrITS region from Phalaenopsis amabilis species complex	Supplementary Table S3. Maximum Likelihood fits of 24 different nucleotide substitution models using sequences of the nrITS region from Phalaenopsis amabilis species complex	Supplementary Table S3. Maximum Likelihood fits of 24 different nucleotide substitution models using sequences of the nrITS region from Phalaenopsis amabilis species complex	Supplementary Table S3. Maximum Likelihood fits of 24 different nucleotide substitution models using sequences of the nrITS region from Phalaenopsis amabilis species complex	Supplementary Table S3. Maximum Likelihood fits of 24 different nucleotide substitution models using sequences of the nrITS region from Phalaenopsis amabilis species complex
Model	#Param	BIC	AICc	lnL	Invariant	Gamma	R	Freq A	Freq T	Freq C	Freq G	A=>T	A=>C	A=>G	T=>A	T=>C	T=>G	C=>A	C=>T	C=>G	G=>A	G=>T	G=>C
T92	83	3589.54	2881.57	-1357.6	n/a	n/a	0.668098	0.329479	0.329479	0.170521	0.170521	0.09	0.05	0.07	0.09	0.07	0.05	0.09	0.14	0.05	0.14	0.09	0.05
T92+G	84	3597.99	2881.49	-1356.56	n/a	0.05	0.683913	0.329479	0.329479	0.170521	0.170521	0.09	0.05	0.07	0.09	0.07	0.05	0.09	0.14	0.05	0.14	0.09	0.05
T92+I	84	3600.07	2883.57	-1357.6	0.00400521	n/a	0.668114	0.329479	0.329479	0.170521	0.170521	0.09	0.05	0.07	0.09	0.07	0.05	0.09	0.14	0.05	0.14	0.09	0.05
T92+G+I	85	3608.52	2883.51	-1356.56	0.0015282	0.05	0.683943	0.329479	0.329479	0.170521	0.170521	0.09	0.05	0.07	0.09	0.07	0.05	0.09	0.14	0.05	0.14	0.09	0.05
HKY	85	3610.06	2885.05	-1357.33	n/a	n/a	0.668065	0.317172	0.341787	0.168179	0.172863	0.1	0.05	0.07	0.09	0.07	0.05	0.09	0.15	0.05	0.14	0.1	0.05
HKY+G	86	3618.51	2884.97	-1356.28	n/a	0.05	0.683187	0.317172	0.341787	0.168179	0.172863	0.1	0.05	0.07	0.09	0.07	0.05	0.09	0.15	0.05	0.14	0.1	0.05
TN93	86	3620.18	2886.64	-1357.12	n/a	n/a	0.668109	0.317172	0.341787	0.168179	0.172863	0.1	0.05	0.06	0.09	0.09	0.05	0.09	0.18	0.05	0.1	0.1	0.05
HKY+I	86	3620.55	2887.01	-1357.3	0.0278424	n/a	0.668172	0.317172	0.341787	0.168179	0.172863	0.1	0.05	0.07	0.09	0.07	0.05	0.09	0.15	0.05	0.14	0.1	0.05
TN93+G	87	3628.7	2886.64	-1356.11	n/a	0.05	0.681095	0.317172	0.341787	0.168179	0.172863	0.1	0.05	0.06	0.09	0.09	0.05	0.09	0.18	0.05	0.11	0.1	0.05
HKY+G+I	87	3629.04	2886.97	-1356.28	0.00284455	0.05	0.683243	0.317172	0.341787	0.168179	0.172863	0.1	0.05	0.07	0.09	0.07	0.05	0.09	0.15	0.05	0.14	0.1	0.05
TN93+I	87	3630.7	2888.64	-1357.11	0.00735063	n/a	0.668132	0.317172	0.341787	0.168179	0.172863	0.1	0.05	0.06	0.09	0.09	0.05	0.09	0.18	0.05	0.1	0.1	0.05
TN93+G+I	88	3639.24	2888.64	-1356.11	0.00396104	0.05	0.681161	0.317172	0.341787	0.168179	0.172863	0.1	0.05	0.06	0.09	0.09	0.05	0.09	0.18	0.05	0.11	0.1	0.05
GTR	89	3648.09	2888.97	-1355.27	n/a	n/a	0.455118	0.317172	0.341787	0.168179	0.172863	0.18	0.04	0.06	0.17	0.06	0.03	0.08	0.12	0.03	0.11	0.07	0.03
GTR+G	90	3653.85	2886.21	-1352.89	n/a	0.05	0.678608	0.317172	0.341787	0.168179	0.172863	0.18	0.04	0.06	0.17	0.1	0.02	0.08	0.19	0	0.12	0.04	0
GTR+I	90	3658.6	2890.95	-1355.26	0.0155009	n/a	0.455164	0.317172	0.341787	0.168179	0.172863	0.18	0.04	0.06	0.17	0.06	0.03	0.08	0.12	0.03	0.11	0.07	0.03
JC	81	3663.45	2972.54	-1405.09	n/a	n/a	0.5	0.25	0.25	0.25	0.25	0.08	0.08	0.08	0.08	0.08	0.08	0.08	0.08	0.08	0.08	0.08	0.08
GTR+G+I	91	3664.38	2888.22	-1352.89	0.0225027	0.05	0.67895	0.317172	0.341787	0.168179	0.172863	0.18	0.04	0.06	0.17	0.1	0.02	0.08	0.19	0	0.12	0.04	0
JC+G	82	3672.11	2972.67	-1404.15	n/a	0.05	0.5	0.25	0.25	0.25	0.25	0.08	0.08	0.08	0.08	0.08	0.08	0.08	0.08	0.08	0.08	0.08	0.08
K2	82	3673.57	2974.13	-1404.88	n/a	n/a	0.668017	0.25	0.25	0.25	0.25	0.07	0.07	0.1	0.07	0.1	0.07	0.07	0.1	0.07	0.1	0.07	0.07
JC+I	82	3673.95	2974.51	-1405.07	0.00856188	n/a	0.5	0.25	0.25	0.25	0.25	0.08	0.08	0.08	0.08	0.08	0.08	0.08	0.08	0.08	0.08	0.08	0.08
K2+G	83	3682.24	2974.27	-1403.95	n/a	0.05	0.673565	0.25	0.25	0.25	0.25	0.07	0.07	0.1	0.07	0.1	0.07	0.07	0.1	0.07	0.1	0.07	0.07
JC+G+I	83	3682.63	2974.66	-1404.15	0.116767	0.05	0.5	0.25	0.25	0.25	0.25	0.08	0.08	0.08	0.08	0.08	0.08	0.08	0.08	0.08	0.08	0.08	0.08
K2+I	83	3684.1	2976.13	-1404.88	0.00306478	n/a	0.668021	0.25	0.25	0.25	0.25	0.07	0.07	0.1	0.07	0.1	0.07	0.07	0.1	0.07	0.1	0.07	0.07
K2+G+I	84	3692.75	2976.26	-1403.94	0.127269	0.05	0.674613	0.25	0.25	0.25	0.25	0.07	0.07	0.1	0.07	0.1	0.07	0.07	0.1	0.07	0.1	0.07	0.07
[truncated: 206 more columns]

## Sheet: Caption
Table. Maximum Likelihood fits of 24 different nucleotide substitution models
NOTE.-- Models with the lowest BIC scores (Bayesian Information Criterion) are considered to describe the substitution pattern the best. For each model, AICc value (Akaike Information Criterion, corrected), Maximum Likelihood value (lnL), and the number of parameters (including branch lengths) are also presented [1]. Non-uniformity of evolutionary rates among sites may be modeled by using a discr…
Abbreviations: GTR: General Time Reversible; HKY: Hasegawa-Kishino-Yano; TN93: Tamura-Nei; T92: Tamura 3-parameter; K2: Kimura 2-parameter; JC: Jukes-Cantor.
1. Nei M. and Kumar S. (2000). Molecular Evolution and Phylogenetics. Oxford University Press, New York.
2. Tamura K., Stecher G., Peterson D., Filipski A., and Kumar S. (2013). MEGA6: Molecular Evolutionary Genetics Analysis version 6.0. Molecular Biology and Evolution30: 2725-2729.
Disclaimer: Although utmost care has been taken to ensure the correctness of the caption, the caption text is provided "as is" without any warranty of any kind. Authors advise the user to carefully check the caption prior to its use for any purpose and report any errors or problems to the authors immediately (www.megasoftware.net). In no event shall the authors and their employers be liable for a…

## Sheet: T92
From\To	A	T	C	G
A	-	0.0945033	0.0489098	0.0727011
T	0.0945033	-	0.0727011	0.0489098
C	0.0945033	0.140473	-	0.0489098
G	0.140473	0.0945033	0.0489098	-

## Sheet: T92+G
From\To	A	T	C	G
A	-	0.0935591	0.0484212	0.0736784
T	0.0935591	-	0.0736784	0.0484212
C	0.0935591	0.142361	-	0.0484212
G	0.142361	0.0935591	0.0484212	-

## Sheet: T92+I
From\To	A	T	C	G
A	-	0.0945023	0.0489093	0.0727021
T	0.0945023	-	0.0727021	0.0489093
C	0.0945023	0.140475	-	0.0489093
G	0.140475	0.0945023	0.0489093	-

## Sheet: T92+G+I
From\To	A	T	C	G
A	-	0.0935573	0.0484202	0.0736803
T	0.0935573	-	0.0736803	0.0484202
C	0.0935573	0.142365	-	0.0484202
G	0.142365	0.0935573	0.0484202	-

## Sheet: HKY
From\To	A	T	C	G
A	-	0.0980306	0.0482368	0.0737023
T	0.0909706	-	0.0717055	0.0495801
C	0.0909706	0.145725	-	0.0495801
G	0.135231	0.0980306	0.0482368	-

## Sheet: HKY+G
From\To	A	T	C	G
A	-	0.0970936	0.0477757	0.0746501
T	0.0901011	-	0.0726276	0.0491062
C	0.0901011	0.147599	-	0.0491062
G	0.13697	0.0970936	0.0477757	-

## Sheet: TN93
From\To	A	T	C	G
A	-	0.0980629	0.0482527	0.0566329
T	0.0910006	-	0.0876009	0.0495965
C	0.0910006	0.178029	-	0.0495965
G	0.103911	0.0980629	0.0482527	-

## Sheet: HKY+I
From\To	A	T	C	G
A	-	0.0980239	0.0482335	0.0737091
T	0.0909644	-	0.071712	0.0495767
C	0.0909644	0.145739	-	0.0495767
G	0.135243	0.0980239	0.0482335	-

[truncated: 16 more sheets: TN93+G, HKY+G+I, TN93+I, TN93+G+I, GTR, GTR+G, GTR+I, JC, GTR+G+I, JC+G, K2, JC+I, K2+G, JC+G+I, K2+I, K2+G+I]
